# Supplementary material for: Development of a New Methodology for Dearomative Borylation of Coumarins and Chromenes and Its Applications to Synthesize Boron-Containing Retinoids
Source: Molecules. 2023 Jan 20;28(3):1052. doi: 10.3390/molecules28031052 (PMC9921500; doi:10.3390/molecules28031052)
Supplement: Supplementary file 1 [file molecules-28-01052-s001.zip]

Archive with 1 entries (1 files):
- molecules-2150123-supplementary.pdf
